# Supplementary material for: Exogenous Rubella Virus Capsid Proteins Enhance Virus Genome Replication
Source: Pathogens. 2022 Jun 14;11(6):683. doi: 10.3390/pathogens11060683 (PMC9228353; doi:10.3390/pathogens11060683)
Supplement: Supplementary file 1 [file pathogens-11-00683-s001.zip]

Archive with 1 entries (1 files):
- pathogens-1722010-supplementary.pdf
